# Supplementary material for: SiMYB19 from Foxtail Millet (Setaria italica) Confers Transgenic Rice Tolerance to High Salt Stress in the Field
Source: Int J Mol Sci. 2022 Jan 11;23(2):756. doi: 10.3390/ijms23020756 (PMC8775554; doi:10.3390/ijms23020756)
Supplement: Supplementary file 1 [file ijms-23-00756-s001.zip]

Archive with 1 entries (1 files):
- ijms-1525110-supplementary.pdf
